# Supplementary material for: Thymidine Analogue Mutations with M184V Significantly Decrease Phenotypic Susceptibility of HIV-1 Subtype C Reverse Transcriptase to Islatravir
Source: Viruses. 2024 Dec 6;16(12):1888. doi: 10.3390/v16121888 (PMC11680407; doi:10.3390/v16121888)
Supplement: Supplementary file 1 [file viruses-16-01888-s001.zip]

Archive with 1 entries (1 files):
- viruses-3293672-supplementary.pdf
